# Supplementary material for: Green lacewings (Neuroptera: Chrysopidae) are commonly associated with a diversity of rickettsial endosymbionts
Source: Zoological Lett. 2017 Aug 14;3:12. doi: 10.1186/s40851-017-0072-9 (PMC5557424; doi:10.1186/s40851-017-0072-9)
Supplement: Supplementary file 1 — Sampling information for all individuals investigated in this study. (ODS 26 kb) [file 40851_2017_72_MOESM1_ESM.ods]

## Sheet: Sheet1
Species	ID	Rick	legit	Location	Date	Loc_date
Chrysopa formosa	Cfor1	-	M.Gerth	D Sachsen Trages Halde	17/06/2012	SN3_12
Chrysopa formosa	CFor10	-	R.Wolf	HU Pusta b. Kekscemet	20/06/2012	HU_12
Chrysopa formosa	CFor11	-	R.Wolf	HU Pusta b. Kekscemet	20/06/2012	HU_12
Chrysopa formosa	CFor12	-	R.Wolf	HU Pusta b. Kekscemet	20/06/2012	HU_12
Chrysopa formosa	CFor13	+	R.Wolf	HU Pusta b. Kekscemet	20/06/2012	HU_12
Chrysopa formosa	CFor3	-	R.Wolf	HU Pusta b. Kekscemet	20/06/2012	HU_12
Chrysopa formosa	CFor4	-	R.Wolf	HU Pusta b. Kekscemet	20/06/2012	HU_12
Chrysopa formosa	CFor5	-	R.Wolf	HU Pusta b. Kekscemet	20/06/2012	HU_12
Chrysopa formosa	CFor6	-	R.Wolf	HU Pusta b. Kekscemet	20/06/2012	HU_12
Chrysopa formosa	CFor7	+	R.Wolf	HU Pusta b. Kekscemet	20/06/2012	HU_12
Chrysopa formosa	CFor8	-	R.Wolf	HU Pusta b. Kekscemet	20/06/2012	HU_12
Chrysopa pallens	CPal	-	M.Gerth	D Sachsen Neudorf Sehmatal	21.-27.07.12	SN1_12
Chrysopa pallens	CPal2	-	R.Wolf	HU Pusta b. Kekscemet	20/06/2012	HU_12
Chrysopa pallens	OP915	-	A.Gruppe	MGL Övörkhangar Kharkhrum Gercam	07/07/14	MGL_14
Chrysopa pallens	OP923	-	A.Gruppe	MGL Övörkhangar Kharkhrum Gercam	07/07/14	MGL_14
Chrysopa perla	Cper1	+	M.Gerth	D Sachsen Trages Halde	17/06/2012	SN3_12
Chrysopa perla	CPer10	-	R.Wolf	D Sachsen Trages Halde	2010-2011	SN3_11
Chrysopa perla	CPer11	-	R.Wolf	D Sachsen Trages Halde	2010-2011	SN3_11
Chrysopa perla	CPer12	-	R.Wolf	D Sachsen Trages Halde	2010-2011	SN3_11
Chrysopa perla	CPer13	-	R.Wolf	D Sachsen Trages Halde	2010-2011	SN3_11
Chrysopa perla	CPer14	+	Bleidorn	D Sachsen Dahlen DJH	22.-28.07.12	SN1_12
Chrysopa perla	CPer15	+	M.Gerth	D Sachsen Neudorf Sehmatal	21.-27.07.12	SN1_12
Chrysopa perla	CPer16	-	M.Gerth	D Sachsen Neudorf Sehmatal	21.-27.07.12	SN1_12
Chrysopa perla	CPer17	+	M.Gerth	D Sachsen Neudorf Sehmatal	21.-27.07.12	SN1_12
Chrysopa perla	CPer18	-	M.Gerth	D Sachsen Neudorf Sehmatal	21.-27.07.12	SN1_12
Chrysopa perla	CPer2	+	R.Wolf	D Sachsen Trages Halde	2010-2011	SN3_11
Chrysopa perla	CPer3	+	R.Wolf	D Sachsen Trages Halde	2010-2011	SN3_11
Chrysopa perla	CPer4	+	R.Wolf	D Sachsen Trages Halde	2010-2011	SN3_11
Chrysopa perla	CPer5	-	R.Wolf	D Sachsen Trages Halde	2010-2011	SN3_11
Chrysopa perla	CPer6	-	R.Wolf	D Sachsen Trages Halde	2010-2011	SN3_11
Chrysopa perla	CPer7	+	R.Wolf	D Sachsen Trages Halde	2010-2011	SN3_11
Chrysopa perla	CPer8	-	R.Wolf	D Sachsen Trages Halde	2010-2011	SN3_11
Chrysopa perla	CPer9	-	R.Wolf	D Sachsen Trages Halde	2010-2011	SN3_11
Chrysopa viridina	10945	-	A.Gruppe	F Drome Massive de Saou N2000 Parkplatz am Bach	27/07/11	F_11
Chrysopa viridina	10949	-	A.Gruppe	F Drome Massive de Saou N2000 Parkplatz am Bach	27/07/11	F_11
Chrysoperla carnea	Ccar1	+	M.Gerth	D Sachsen Trages Halde	17/06/2012	SN3_11
Chrysoperla carnea	CCar24	+	M.Gerth	D Sachsen Neudorf Sehmatal	21.-27.07.12	SN1_12
Chrysoperla carnea	CCar25	-	M.Gerth	D Sachsen Neudorf Sehmatal	21.-27.07.12	SN1_12
Chrysoperla carnea	CCar26	+	M.Gerth	D Sachsen Neudorf Sehmatal	21.-27.07.12	SN1_12
Chrysoperla carnea	CCar3	-	R.Wolf	D Sachsen Trages Halde	2010-2011	SN3_11
Chrysoperla carnea	CCar5	+	R.Wolf	D Sachsen Trages Halde	2010-2011	SN3_11
Chrysoperla carnea	CCar6	+	C.Bleidorn	D Sachsen Dahlen DJH	22.-28.07.12	SN1_12
Chrysoperla carnea	CCar7	-	C.Bleidorn	D Sachsen Dahlen DJH	22.-28.07.12	SN1_12
Chrysoperla carnea	CCar8	-	C.Bleidorn	D Sachsen Dahlen DJH	22.-28.07.12	SN1_12
Chrysoperla lucasina	6429	-	A.Gruppe	D Bayern FS Kranzberg Forst Kranzberger Straße	09/09/09	BY6_09
Chrysoperla lucasina	6432	-	A.Gruppe	D Bayern FS Kranzberg Forst Kranzberger Straße	09/09/09	BY6_09
Chrysoperla lucasina	16411	-	A.Gruppe	D Bayern FS Allershausen	20/08/14	BY5_14
Chrysoperla lucasina	16431	+	A.Gruppe	D Bayern NP Bayerw 1km se Ruckowitzsch	06/08/14	BY10_14
Chrysoperla lucasina	16411b	-	A.Gruppe	D Bayern FS Allershausen	20/08/14	BY5_14
Chrysoperla pallida	15943	+	D.Doczkal	D Baden Württemberg Gagenau Kirschberg	20.10-31.12.12	BW1_12
Chrysoperla pallida	15950	+	Doczkal & Ssymank	D Baden Württemberg Grenzaden-Wyhlen Rötelstein Steinbruch	17.10.-11.12.11	BW2_11
Chrysoperla pallida	16417	+	A.Gruppe	D Bayern FS Kranzberg E-Werk Amperkanal	20/08/14	BY6_14
Chrysoperla pallida	15950b	-	Doczkal & Ssymank	D Baden Württemberg Grenzaden-Wyhlen Rötelstein Steinbruch	17.10.-11.12.11	BW2_11
Chrysotropia ciliata	15052	-	A.Gruppe	GB Wales Herefordshire Symonds Yat Lady Park	15/08/12	GB2_12
Chrysotropia ciliata	15066	-	A.Gruppe	GB Wales Monmouthshire Landogo Whitestone	15/08/12	GB3_11
Chrysotropia ciliata	15084	+	A.Gruppe	D Bayern Nord-Steigerwald Zollhütte	27/07/12	BY9_12
Chrysotropia ciliata	15089	-	A.Gruppe	D Bayern Nord-Steigerwald Zollhütte	27/07/12	BY9_12
Chrysotropia ciliata	15090	-	A.Gruppe	D Bayern Nord-Steigerwald Zollhütte	27/07/12	BY9_12
Hypochrysa elegans	12141	-	Merkel-Wallner	D Bayern FRG Allhartsmais Schöfweg	01/06/10	BY4_10
Hypochrysa elegans	12147	-	Merkel-Wallner	D Bayern FRG Allhartsmais Schöfweg	22/06/10	BY4_10
Hypochrysa elegans	15939	-	ZfB&A.Ssymank	D Saarland Perl Hammelberg	6.-19.05.2011	SR1_11
Hypochrysa elegans	12147b	-	Merkel-Wallner	D Bayern FRG Allhartsmais Schöfweg	22/06/10	BY4_10
Micromus variegatus	MVar1	-	C.Bleidorn	D Sachsen Dahlen DJH	22.-28.07.12	SN1_12
Micromus variegatus	MVar2	-	C.Bleidorn	D Sachsen Dahlen DJH	22.-28.07.12	SN1_12
Micromus variegatus	MVar3	-	C.Bleidorn	D Sachsen Dahlen DJH	22.-28.07.12	SN1_12
Nineta flava	10655	-	A.Gruppe	PT Villa Real Lomas de Olo Tajal Serra do Alvao	18/06/11	PT_11
Nineta flava	10748	-	A.Gruppe	PT Guarda 5km Seia Senora de Pesterao	20/06/11	PT1_11
Nineta flava	14330	-	Merkel-Wallner	D Bayern LA Mettenbach	05/06/13	BY8_13
Nineta flava	15054	-	A.Gruppe	GB Wales Herefordshire Symonds Yat Lady Park	15/08/12	GB2_12
Nineta pallida	13472	-	A.Gruppe	A Oberösterreich Salzach Wirtschaftswald	07/08/12	A1_12
Nineta pallida	13473	-	A.Gruppe	A Oberösterreich Salzach Wirtschaftswald	07/08/12	A1_12
Nineta pallida	15074	-	A.Gruppe	A Oberösterreich Salzach Wirtschaftswald	07/08/12	A1_12
Nineta pallida	15083	-	A.Gruppe	D Bayern Nord-Steigerwald Zollhütte	27/07/12	BY9_12
Nineta pallida	15097	-	A.Gruppe	A Oberösterreich Salzach Ettenau	07/08/12	A1_12
Peyerimhoffina gracilis	14075	+	A.Gruppe	D Bayern PAF Wolnzach n	31/07/13	BY11_13
Peyerimhoffina gracilis	15922	+	D.Doczkal	D Bayern GAP Mittenwald Klais Geißelschädel	20.06-02.07.12	BY7_12
Peyerimhoffina gracilis	15949	+	D.Doczkal	D Baden-Württemberg Gagenau Kirschberg	29.01.-17.03.12	BW1_12
Peyerimhoffina gracilis	14075b	+	A.Gruppe	D Bayern PAF Wolnzach n	31/07/13	BY11_13
Peyerimhoffina gracilis	15949b	+	D.Doczkal	D Baden-Württemberg Gagenau Kirschberg	29.01.-17.03.12	BW1_12
Pseudomallada abdominalis	16332	-	A.Gruppe	D Bayern FS Allershausen oberh. Halsberger W.	06/05/14	BY5_14
Pseudomallada abdominalis	16334	-	A.Gruppe	D Bayern FS Allershausen oberh. Halsberger W.	22/06/14	BY5_14
Pseudomallada abdominalis	16337	-	A.Gruppe	D Bayern FS Allershausen Wald w Eberspoint	14/05/14	BY5_14
Pseudomallada abdominalis	16360	-	A.Gruppe	D Bayern FS Kranzberg Forst SFB	07/07/08	BY6_08
Pseudomallada abdominalis	16360b	+	A.Gruppe	D Bayern FS Kranzberg Forst SFB	07/07/08	BY6_08
Pseudomallada flavifrons	15040	-	A.Gruppe	A Oberösterreich Wienerwald a Gablitz	01/08/12	A2_12
Pseudomallada flavifrons	15041	-	A.Gruppe	A Oberösterreich Wienerwald a Gablitz	01/08/12	A2_12
Pseudomallada flavifrons	15042	-	A.Gruppe	A Oberösterreich Wienerwald a Gablitz	01/08/12	A2_12
Pseudomallada flavifrons	15043	-	A.Gruppe	A Oberösterreich Wienerwald a Gablitz	01/08/12	A2_12
Pseudomallada flavifrons	15080	-	A.Gruppe	GB Hampshire Petersfield Wealden Edge Hangens	14/08/11	GB1_11
Pseudomallada prasinus	14217	-	Merkel-Wallner	D REG Bischofsmais Ritzmaiser Säge	08/08/09	REG1_09
Pseudomallada prasinus	14249	-	Merkel-Wallner	D Bayern DGF Eschlbach 3	11/08/09	BY2_09
Pseudomallada prasinus	14298	-	Merkel-Wallner	D Bayern DGF Ottering Kiesgrube Winkel 1	12/07/11	BY3_11
Pseudomallada prasinus	14310	-	Merkel-Wallner	D Bayern DGF Ottering Kiesgrube Winkel 2	28/06/11	BY3_11
Pseudomallada prasinus	DPra	-	R.Wolf	HU Pusta b. Kekscemet	20/06/2012	HU_12
Pseudomallada ventralis	14159	-	Merkel-Wallner	D Bayern SR Rainerwald RaiW8	09/06/09	BY12_09
Pseudomallada ventralis	14169	+	Merkel-Wallner	D Bayern DEG Niederaltreich Gundelau 1	06/09/09	BY1_09
Pseudomallada ventralis	14264	-	Merkel-Wallner	D Bayern SR Rainerwald RaiW9	30/06/09	BY12_09
Pseudomallada ventralis	14275	+	Merkel-Wallner	D Bayern SR Rainerwald RaiW10	12/07/11	BY12_11
Pseudomallada ventralis	14278	+	Merkel-Wallner	D Bayern SR Rainerwald RaiW10	11/08/11	BY12_11
Pseudomallada ventralis	Dven1	+	M.Gerth	D Sachsen Neudorf Sehmatal	21.-27.07.12	SN1_12
Pseudomallada ventralis	Dven2	+	R.Wolf	D Sachsen Trages Halde	23.-25.07.12	SN3_12
Sialis lutaria	SLut1	+	R.Wolf	D Sachsen Trages Halde	23.-25.07.12	SN3_12
Sialis lutaria	SLut2	+	R.Wolf	D Sachsen Trages Halde	23.-25.07.12	SN3_12

## Sheet: Sheet2
Species	ind	pos	%
Chrysopa formosa	11	2	18%
Chrysopa pallens	4	0	0%
Chrysopa perla	18	8	44%
Chrysopa viridina	2	0	0%
Chrysoperla carnea	9	5	56%
Chrysoperla lucasina	5	1	20%
Chrysoperla pallida	4	3	75%
Chrysotropia ciliata	5	1	20%
Hypochrysa elegans	4	0	0%
Micromus variegatus	3	0	0%
Nineta flava	4	0	0%
Nineta pallida	5	0	0%
Peyerimhoffina gracilis	5	5	100%
Pseudomallada abdominalis	5	1	20%
Pseudomallada flavifrons	5	0	0%
Pseudomallada prasinus	5	0	0%
Pseudomallada ventralis	7	5	71%
Sialis lutaria	2	2	100%
18 species	103	33	32.04%
