# Supplementary material for: Green lacewings (Neuroptera: Chrysopidae) are commonly associated with a diversity of rickettsial endosymbionts
Source: Zoological Lett. 2017 Aug 14;3:12. doi: 10.1186/s40851-017-0072-9 (PMC5557424; doi:10.1186/s40851-017-0072-9)
Supplement: Supplementary file 2 — NCBI accession numbers for all sequences created in this study. Missing accession numbers indicate that PCR was not successful for corresponding fragment. (ODS 24 kb) [file 40851_2017_72_MOESM2_ESM.ods]

## Sheet: Sheet1
Host species	ID	16S	atpA	coxA	gltA
Chrysopa formosa	CFor13	MF156611			MF156673
Chrysopa formosa	CFor7	MF156612	MF156637	MF156654	MF156674
Chrysopa perla	CPer1	MF156613	MF156638	MF156655
Chrysopa perla	CPer14	MF156614
Chrysopa perla	CPer15	MF156615
Chrysopa perla	CPer17	MF156616
Chrysopa perla	CPer2		MF156639	MF156656
Chrysopa perla	CPer3		MF156640
Chrysopa perla	CPer4		MF156641
Chrysoperla carnea	CCar1	MF156617		MF156657	MF156675
Chrysoperla carnea	CCar24	MF156618			MF156676
Chrysoperla carnea	CCar26	MF156619			MF156677
Chrysoperla carnea	CCar5	MF156620	MF156642	MF156658	MF156678
Chrysoperla carnea	CCar6	MF156621	MF156643	MF156659	MF156679
Chrysoperla lucasina	16431	MF156622		MF156660	MF156680
Chrysoperla pallida	15943	MF156623	MF156644	MF156663
Chrysoperla pallida	15950	MF156624		MF156662	MF156682
Chrysoperla pallida	16417	MF156625		MF156661	MF156681
Chrysotropia ciliata	15084	MF156626
Peyerimhoffina gracilis	14075	MF156627	MF156648	MF156666	MF156685
Peyerimhoffina gracilis	14075b	MF156628	MF156649	MF156667	MF156686
Peyerimhoffina gracilis	15922	MF156629	MF156647	MF156665	MF156684
Peyerimhoffina gracilis	15949		MF156645		MF156683
Peyerimhoffina gracilis	15949b	MF156630	MF156646	MF156664
Pseudomallada abdominalis	16360b	MF156631
Pseudomallada ventralis	14169	MF156632		MF156668	MF156687
Pseudomallada ventralis	14275		MF156651
Pseudomallada ventralis	14278		MF156650
Pseudomallada ventralis	DVen1	MF156633	MF156652	MF156669	MF156688
Pseudomallada ventralis	DVen2	MF156634	MF156653	MF156670	MF156689
Sialis lutaria	SLut1	MF156635		MF156671
Sialis lutaria	SLut2	MF156636		MF156672
